# Supplementary material for: Short term storage stability at room temperature of two different platelet-rich plasma preparations from equine donors and potential impact on growth factor concentrations
Source: BMC Vet Res. 2017 Jan 5;13:7. doi: 10.1186/s12917-016-0920-4 (PMC5216599; doi:10.1186/s12917-016-0920-4)
Supplement: Additional file 1: Computer spreadsheet containing data from all studies. — (XLSX 23 kb) [file 12917_2016_920_MOESM1_ESM.xlsx]

## Sheet: Tabelle1
Parameter
Vollblut wach, stehend: PLT (103/µl)		136	193	118	189	138	78	121	253	97	148				95	207	158	88	134
Vollblut, Allg.Anästhesie(A): PLT (103/µl)		66	125	85	143	118	81	129	195	116	142				90	168	156	93	113
Vollblut wach, stehend: WBC (103/µl)		7.6	7.93	7.92	15.82	10.83	8.32	6.83	8.8	9.37	5.92				8.51	11.19	7.82	10.29	5.96
Vollblut, Allg.Anästhesie: WBC (103/µl)		2.45	3.12	5	9.99	5.67	6.26	7.18	7.75	4.17	4.45				3.33	6.29	6.83	8.25	5.17
Vollblut wach, stehend: RBC (106/µl)		8.97	7.85	7.53	7.3	9.09	9.05	7.31	7.95	10.45	7.2				9.48	6.92	7.24	9.67	6.4
Vollblut, Allg.Anästhesie: RBC (106/µl)		7.47	6.89	6.21	7.13	8.09	6.91	7.18	5.9	6.95	6.01				8.38	6.48	7.66	8.96	7.14
ACP PLT (103/mm3)		s.c.	n.m.	n.m.	189	249	160	256	n.m.	s.c.	207				190	s.c.	215	s.c.	168
E-PET PLT (103/mm3)		466	284	n.m.	745	186	215	232	300	389	133		NaCL PLT (103/mm3)		0	0	36	0	1
ACP WBC (103/mm3)		s.c.	n.m.	n.m.	0.8	0.8	1	0.58	n.m.	s.c.	0.3				0.5	s.c.	0.3	s.c.	0.3
E-PET WBC (103/mm3)		7.6	10.2	n.m.	11.4	12.6	13.6	12.5	15.4	12.9	12.9		NaCL WBC (103/mm3)		0.1	0.1	0	0	0
ACP RBC (106/mm3)		s.c.	n.m.	n.m.	0.03	0.04	0.06	0.04	n.m.	s.c.	0.07				0.01	s.c.	0.03	s.c.	0.05
E-PET RBC (106/mm3)		4.02	4.72	n.m.	2.97	7.97	3.99	4.09	2.82	4.39	4.06		NaCL RBC (106/mm3)		0	0.01	0.03	0	0.01
AT0 PDGF-BB (pg/ml) MW		n.d.	1538.75	785.1	1086.8	1907.35	1400.55	1264.65	n.m.	995.4	1381.1				1098.2	1093.95	1436.35	1439.55	1171.35
AT1 PDGF-BB (pg/ml) MW		673.4	1544.3	761.5	1059	1878.15	1382.6	1226.85	n.m.	945.4	1481				985.35	1073.5	1546	1419.75	652.65
AT5 PDGF-BB (pg/ml) MW		n.d.	1584.6	791.35	1093.7	1830.9	1367.2	1101	n.m.	1042.95	1394.85				888.65	1102.25	1477	1307.45	1269.15
AT30 PDGF-BB (pg/ml) MW		n.d.	1449.15	742.2	1092.35	1861.55	1260.75	1478.1	n.m.	1058.85	1365.6				978.75	1101.65	1433.15	1337.4	1304.84
AT60 PDGF-BB (pg/ml) MW		650	1565.85	778.9	1164.9	1902.4	1458.25	1355.25	n.m.	1071.5	1435.6				1025.2	1035.9	1451.85	1368.5	1193.1
AT180 PDGF-BB (pg/ml) MW		711.65	1614.45	747.15	1178.6	1732.3	1495.65	1469.95	n.m.	1115.95	1631.75				1168.15	1116.3	1604	1279.95	1218.05
AT360 PDGF-BB (pg/ml) MW		n.m.	n.m.	686.1	n.m.	1697.4	1466.75	1433.75	n.m.	1197.4	1691.65				1106.25	1179	1591.8	1523.05	1465.85
ET0 PDGF-BB (pg/ml) MW		6427.55	5348.45	1538.45	10537.6	3645.25	2814.05	2544.35	3727.65	4211.9	1870.75				n.m.	n.m.	n.m.	n.m.	n.m.
ET1 PDGF-BB (pg/ml) MW		5685.05	5224.3	1473.85	10137.3	3744.7	3017.9	2933.25	4072.65	4679.35	1986				n.m.	n.m.	n.m.	n.m.	n.m.
ET5 PDGF-BB (pg/ml) MW		5355.5	4940	1625.25	11638.7	3519.1	2940.15	2714.1	3902.85	3967.4	1967.5				n.m.	n.m.	n.m.	n.m.	n.m.
ET30 PDGF-BB (pg/ml) MW		5602.8	4901.9	1429.05	11396.9	3092.65	2946.05	2579.15	4017.45	4103.45	2089.3				n.m.	n.m.	n.m.	n.m.	n.m.
ET60 PDGF-BB (pg/ml) MW		5834.3	5029.45	1366.75	11794.9	3628.8	3104.2	2585.6	4323.9	3474.75	1977.3				n.m.	n.m.	n.m.	n.m.	n.m.
ET180 PDGF-BB (pg/ml) MW		8345.6	4440.05	1426.65	11447.5	3397.9	3192.45	2520.9	4182.85	3460.95	1814.65				n.m.	n.m.	n.m.	n.m.	n.m.
ET360 PDGF-BB (pg/ml) MW		n.m.	n.m.	909.3	n.m.	2722.1	2981.95	2486.05	4382.25	3383.5	1907.25				n.m.	n.m.	n.m.	n.m.	n.m.
AT0 TGF-ß1 (pg/ml) MW		4216.88	6705.33	3104.88	6051.61	5911.33	5855.33	5061.61	n.m.	4488.01	4495.88				5433.21	4370.35	4863.39	5195.32	5464.64
AT1 TGF-ß1 (pg/ml) MW		4194.61	6883.34	2984.74	6196.57	5179.7	5633.54	6050.18	n.m.	4212.75	5025.6				4982.51	4983.96	4442.34	5506.38	5406.43
AT5 TGF-ß1 (pg/ml) MW		4204.92	6015.2	2997.47	6760.56	5976.88	5515.03	5333.87	n.m.	4650.69	5007.82				4422.47	4588.03	4508.56	4459.93	6410.05
AT30 TGF-ß1 (pg/ml) MW		4079.93	6726.94	2576.97	6416.29	6272.18	5495.3	5308.18	n.m.	4712.58	4685.27				4640.31	4527.98	4102.92	4647.45	5533.66
AT60 TGF-ß1 (pg/ml) MW		3958.53	6962.49	2841.07	6281.25	4182.77	5195.83	4666.44	n.m.	4109.28	5734.84				4855.19	4621.74	4030.51	4890.04	5602.13
AT180 TGF-ß1 (pg/ml) MW		3946.59	6705.87	3024.65	6394.55	4499.03	5060.8	5447.59	n.m.	5366.25	5155.13				4712.36	4857.7	4251.95	4803.54	5456.9
AT360 TGF-ß1 (pg/ml) MW		n.m.	n.m.	2310.58	n.m.	4686.62	5109.61	5290.78	n.m.	4700.97	4995.4				4701.36	4514.9	4441.02	5614.21	5805.14
ET0 TGF-ß1 (pg/ml) MW		9695.49	n.d.	n.d.	n.d.	n.d.	n.d.	n.d.	n.d.	n.d.	n.d.				n.m.	n.m.	n.m.	n.m.	n.m.
ET1 TGF-ß1 (pg/ml) MW		8523.05	n.d.	n.d.	n.d.	n.d.	n.d.	n.d.	n.d.	n.d.	n.d.				n.m.	n.m.	n.m.	n.m.	n.m.
ET5 TGF-ß1 (pg/ml) MW		8409.34	n.d.	n.d.	1484.75	n.d.	n.d.	n.d.	n.d.	n.d.	n.d.				n.m.	n.m.	n.m.	n.m.	n.m.
ET30 TGF-ß1 (pg/ml) MW		9481.05	n.d.	n.d.	1346.98	n.d.	n.d.	n.d.	n.d.	n.d.	n.d.				n.m.	n.m.	n.m.	n.m.	n.m.
ET60 TGF-ß1 (pg/ml) MW		8618.03	n.d.	n.d.	1492.74	n.d.	n.d.	n.d.	n.d.	n.d.	n.d.				n.m.	n.m.	n.m.	n.m.	n.m.
ET180 TGF-ß1 (pg/ml) MW		8409.68	n.d.	n.d.	n.d.	n.d.	n.d.	n.d.	n.d.	n.d.	n.d.				n.m.	n.m.	n.m.	n.m.	n.m.
ET360 TGF-ß1 (pg/ml) MW		n.m.	n.m.	n.d.	n.m.	n.d.	n.d.	n.d.	n.d.	n.d.	n.d.				n.m.	n.m.	n.m.	n.m.	n.m.
NaCLT0 PDGF-BB (pg/ml) MW															n.d.	n.d.	n.d.	n.d.	n.d.
NaClT1 PDGF-BB (pg/ml) MW															n.d.	n.d.	n.d.	n.d.	n.d.
NaClT5 PDGF-BB (pg/ml) MW															n.d.	n.d.	n.d.	n.d.	n.d.
NaClT30 PDGF-BB (pg/ml) MW															n.d.	n.d.	n.d.	n.d.	n.d.
NaClT60 PDGF-BB (pg/ml) MW															n.d.	n.d.	n.d.	n.d.	n.d.
NaClT180 PDGF-BB (pg/ml) MW															n.d.	n.d.	n.d.	n.d.	n.d.
NaClT360 PDGF-BB (pg/ml) MW															n.d.	n.d.	n.d.	n.d.	n.d.
NaClT0 TGF-ß1 (pg/ml) MW															n.d.	n.d.	n.d.	n.d.	n.d.
NaClT1 TGF-ß1 (pg/ml) MW															n.d.	n.d.	n.d.	n.d.	n.d.
NaClT5 TGF-ß1 (pg/ml) MW															n.d.	n.d.	n.d.	n.d.	n.d.
NaClT30 TGF-ß1 (pg/ml) MW															n.d.	n.d.	n.d.	n.d.	n.d.
NaClT60 TGF-ß1 (pg/ml) MW															n.d.	n.d.	n.d.	n.d.	n.d.
NaClT180 TGF-ß1 (pg/ml) MW															n.d.	n.d.	n.d.	n.d.	n.d.
NaClT360 TGF-ß1 (pg/ml) MW															n.d.	n.d.	n.d.	n.d.	n.d.
